# Supplementary material for: Haploinsufficiency of the Tyrosine Hydroxylase Gene in the Inbred C57BL/6J Strain Alters Behavior, Immunity, and Oxidative Stress, Especially After Acute Stress
Source: Int J Mol Sci. 2025 Sep 10;26(18):8818. doi: 10.3390/ijms26188818 (PMC12469802; doi:10.3390/ijms26188818)
Supplement: Supplementary file 1 [file ijms-26-08818-s001.zip]

Archive with 1 entries (1 files):
- ijms-3776279-supplementary.pdf
